# Supplementary material for: The Role of Left-Atrial Mechanics Assessed by Two-Dimensional Speckle-Tracking Echocardiography to Differentiate Hypertrophic Cardiomyopathy from Hypertensive Left-Ventricular Hypertrophy
Source: Diagnostics (Basel). 2021 Apr 30;11(5):814. doi: 10.3390/diagnostics11050814 (PMC8145163; doi:10.3390/diagnostics11050814)
Supplement: Supplementary file 1 [file diagnostics-11-00814-s001.zip]

Archive with 1 entries (1 files):
- diagnostics-1165212-supplementary.pdf
